# Supplementary material for: The FIGO Ovulatory Disorders Classification System
Source: Hum Reprod. 2022 Aug 19;37(10):2446–64. doi: 10.1093/humrep/deac180 (PMC9527465; doi:10.1093/humrep/deac180)
Supplement: deac180_Supplementary_Data [file deac180_supplementary_data.zip]

Archive with 3 entries (3 files):
- Troubles ovulatoires pour les patients_French.pdf
- Ovulatory Disorders for Patients_English.pdf
- Trastornos ovulatorios para pacientes_Spanish.pdf
